# Supplementary material for: Development of an alternative saliva test for diagnosis of SARS-CoV-2 using TRIzol: Adapting to countries with lower incomes looking for a large-scale detection program
Source: PLoS One. 2021 Aug 18;16(8):e0255807. doi: 10.1371/journal.pone.0255807 (PMC8372963; doi:10.1371/journal.pone.0255807)
Supplement: S1 Table — (XLSX) [file pone.0255807.s001.xlsx]

## Sheet: Hoja1
Table S1. Technical and financial comparisons of different RNA extraction methods used for SARS-CoV-2 diagnosis
Extraction of 96 samples using TRIzol method		Extraction of 96 samples using transport medium and a kit with a King Fisher system		Extraction of 96 samples using transport medium and a kit with manual extraction method
Material (Pieces)	US Dollars	Material (Pieces)	US Dollars	Material (Pieces)	US Dollars
Gloves (200 pairs)	65	Gloves (200 pairs)	65	Gloves (200 pairs)	65
Supplies to clean and collect RPBI	10	Supplies to clean and collect RPBI	10	Supplies to clean and collect RPBI	10
not used	X	Oro and nasopharyngeal swabs (96 each)	230	Oro and nasopharyngeal swabs	230
150 mL TRIzol	288	200 mL transport medium	200	200 mL transport medium	200
50 mL tube (100)	28	not used	X	not used	X
5 mL tube (96)	30	not used	X	not used	X
1.5 mL tubes (200)	34	not used	X	1.5 mL tubes (200)	34
not used	X	Extraction kit Cat. A48310. MagMAX™ Viral/Pathogen Nucleic Acid Isolation Kit*	350	COVID-19 Viral RNA Extraction Kit (MagicMag Magnetic Beads) Cat.#: VT9100	450
Tips	100	Tips	50	Tips	100
not used	X	Tip combs and plate	30	not used	X
100 ml Alcohol 80%	16	50 ml Alcohol 80%	160	100 ml Alcohol 80%	320
100 mL Isopropanol	16	not used	X	not used	X
20 mL Cloroform	4	not used	X	not used	X
50 mL RNAse free water	8	10 mL RNAse free water	2	50 mL RNAse free water	8
Face Mask (2)	1	KN95 (2)	4	KN95 (2)	4
Disposable surgical suit (2)	2	Tyvek (2)	60	Tyvek (50)	60
Disposable headware and overshoes (1 pair)	1	Disposable headware and overshoes (1 pair)	1	Disposable headware and overshoes (1 pair)	1
Procedure time (equip, clean, extract 96 samples, clean and undress).	6.5 hours	Procedure time (equip, clean, extract 96 samples, clean and undress).	3.5 hours	Procedure time (equip, clean, extract 96 samples, clean and undress).	6.5 hours
US Dollars	603	US Dollars	1162	US Dollars	1482
		*To perform this method, it is necessary to purchase a KingFisher Flex Sample Purification Systems ($75,000 US dollars)
